# Supplementary material for: Combining Network Pharmacology and Experimental Verification to Investigate the Protective Effect of Melatonin on Fluoride-Induced Brain Injury
Source: Toxics. 2026 Jan 29;14(2):128. doi: 10.3390/toxics14020128 (PMC12944959; doi:10.3390/toxics14020128)
Supplement: Supplementary file 1 [file toxics-14-00128-s001.zip]

Archive with 3 entries (3 files):
- supplement Figure S1.pdf
- Table S1.xlsx
- Table S2.xlsx
