# Supplementary material for: Combining Network Pharmacology and Experimental Verification to Investigate the Protective Effect of Melatonin on Fluoride-Induced Brain Injury
Source: Toxics. 2026 Jan 29;14(2):128. doi: 10.3390/toxics14020128 (PMC12944959; doi:10.3390/toxics14020128)
Supplement: Supplementary file 1 [file toxics-14-00128-s001.zip › Table S1.xlsx]

## Sheet: Sheet1
Gene symbol
ACAN
ACOT6
ADIPOQ
AKR1C3
AKT1
ALPL
AOX1
APAF1
APEX1
APP
ARNT
ATF2
ATM
ATP5F1A
BAD
BAK1
BAX
BBC3
BCL2
BCL2L1
BCL2L15
BECN1
BGLAP
BID
BIRC5
BMI1
BNIP3
BNIP3L
CASP1
CASP3
CASP8
CASP9
CAT
CCL5
CCNB1
CCND1
CCNE1
CDK1
CDK4
CDK6
CDKN1A
CDKN1B
CEBPB
CHEK1
CHEK2
COL1A1
COX2
CTNNB1
CTNND1
CTSB
CTSD
CYBB
CYCS
CYP19A1
CYP1A1
CYP1A2
CYP1B1
CYP2C19
DDC
DIABLO
DISC1
DMGDH
DNM1L
EGF
EIF4EBP1
ERCC1
ESR1
FABP4
FAS
FEN1
FIS1
G6PD
GCAT
GLB1
GSK3B
GSR
HDAC3
HIF1A
HMOX1
HSPA1A
IL18
IL1B
IL2
IL6
KDR
LEP
LIG1
LIG3
LIG4
LPL
MAPK1
MAPK3
MAPK8
MAPT
MCL1
MFF
MFN1
MFN2
MIEF2
MIR532
MKI67
MLKL
MMP2
MMP9
MPO
MTNR1A
MTNR1B
MTOR
MYC
NCOA1
NCOA3
NDUFB8
NES
NFE2L2
NFKBIA
NHEJ1
NLRP3
NOS2
NOS3
NOX1
NOX4
NOX5
NPIPA8
NQO1
NQO2
NR3C1
NTHL1
OGG1
OPA1
PAN3-AS1
PARP1
PCNA
PGR
PINK1
PMAIP1
POLB
POLD3
POMC
POU5F1
PPARG
PPARGC1A
PRNP
PROM1
PTGS2
PYCARD
RARA
RELA
RGN
RIPK1
RIPK3
RUNX2
SDHB
SDS
SERPINB3
SIRT1
SLC22A2
SOD2
SPP1
SQSTM1
SULT1A1
SULT1A3
TAT
TFAM
TFF1
TGFA
TGFB1
TH
TLR9
TMEM236
TNF
TP53
TRAPPC6A
TWIST1
TXNIP
UBE2F-SCLY
UGT1A10
UNG
UPP2
UQCRC2
VEGFA
XRCC1
XRCC4
YWHAB
CALM1
CALM2
CALM3
CALR
EPX
RORB
ABL1
ABO
ACADM
ACAT1
ACE
ACP3
ADAM17
ADAM33
ADH1C
ADK
AHCY
AKR1B1
AKR1C1
AKR1C2
AKT2
ALB
AMD1
AMY1A
AMY1B
AMY1C
AMY2A
ANXA5
APRT
AR
ARG1
ARHGAP1
ARL5A
ARSA
ATOX1
AURKA
AZGP1
B3GAT1
BACE1
BCAT2
BCHE
BHMT
BIRC7
BMP2
BMP7
BRAF
BST1
CA1
CA2
CASP7
CBR1
CBS
CCNA2
CCNT1
CD1A
CD209
CDA
CDC42
CDK2
CDK7
CES1
CFB
CFD
CHIT1
CLK1
CLPP
CMA1
CRABP2
CSK
CSNK1G2
CTNNA1
CTSF
CTSK
CTSS
CYP2C9
DCK
DHFR
DHODH
DPEP1
DPP4
DTYMK
DUSP6
DUT
EGFR
EIF4E
ELANE
EPHB4
EPHX2
ERBB4
ESR2
ESRRG
F10
F11
F2
F7
FABP3
FABP6
FABP7
FCAR
FDPS
FECH
FGFR1
FGFR2
FHIT
FKBP1A
FNTA
FOLH1
GALE
GART
GCDH
GCK
GLO1
GLTP
GMPR2
GNPDA1
GP1BA
GPI
GSTA1
GSTA3
GSTM1
GSTM2
GSTP1
GSTT2B
HADH
HAGH
HCK
HDAC8
HEXB
HK1
HMGCR
HNF4G
HPN
HPRT1
HRAS
HSD11B1
HSD17B1
HSP90AA1
HSPA8
IGF1
IGF1R
IMPA1
IMPDH1
IMPDH2
INSR
JAK2
KAT2B
KIF11
KIT
KYAT1
LCK
LCN2
LDHB
LGALS2
LGALS3
LTA4H
LYZ
MAN1B1
MAOB
MAP2K1
MAPK10
MAPK14
MAPKAPK2
MET
MIF
MME
MMP1
MMP12
MMP13
MMP16
MMP3
MMP7
MMP8
MTAP
MTHFD1
NMNAT1
NMNAT3
NR1H2
NR1H3
NR1H4
NR1I2
NR3C2
NT5M
OAT
OTC
PADI4
PAH
PAK5
PCK1
PCMT1
PDE3B
PDE4B
PDE4D
PDE5A
PDK2
PDPK1
PGF
PIK3R1
PIM1
PKLR
PLA2G10
PLA2G2A
PLAU
PNMT
PNP
PPARA
PPARD
PPCDC
PPIA
PPP1CC
PPP5C
PRKACA
PRKCQ
PTPN1
PYGL
QPCT
RAB11A
RAB5A
RAB9A
RAP2A
RARB
RARG
RBP4
REG1A
REN
Rheb
RHOA
RNASE2
RXRA
S100A9
SELE
SELP
SERPINA1
SETD7
SHBG
SHMT1
SORD
SRC
SRM
SSE1
STAT1
SULT1E1
SULT2A1
SULT2B1
SYK
TEK
TGFB2
TGFBR1
TGM3
THRB
TK1
TNK2
TNNC1
TPH1
TPI1
TPSB2
TREM1
TTPA
TTR
TYMP
TYMS
UCK2
VDR
WARS1
XIAP
YARS1
ZAP70
ACHE
ADORA2B
ADORA3
ADRA2A
ADRA2B
ADRA2C
BACE2
BAZ2A
BAZ2B
BRD4
CCNC CDK8
CCND1 CDK4
CDK8
CREBBP
DBF4 CDC7
DRD1
DRD2
DRD3
DUSP3
ERBB2
FAAH
FLT4
GABRA1
GRK6
GRM1
GRM4
GRM5
GSK3A
HRH1
HRH2
HRH3
HTR1A
HTR1B
HTR1D
HTR1E
HTR2A
HTR2B
HTR2C
HTR4
HTR5A
HTR6
HTR7
IRAK4
ITK
KCNK3
KCNK9
LRRK2
MDM2
OPRK1
PDE9A
PIK3C2A
PIK3C2B
PIK3CA
PIK3CB
PIK3CD
PIK3CG
PIM2
PKM
PKN2
PORCN
PRKDC
PTK6
RPS6KA3
SIGMAR1
SLC6A2
SLC6A3
SLC6A4
STS
TLR7
TRPA1
TRPV1
TTK
IGHG1
NCOA2
