# Supplementary material for: Combining Network Pharmacology and Experimental Verification to Investigate the Protective Effect of Melatonin on Fluoride-Induced Brain Injury
Source: Toxics. 2026 Jan 29;14(2):128. doi: 10.3390/toxics14020128 (PMC12944959; doi:10.3390/toxics14020128)
Supplement: Supplementary file 1 [file toxics-14-00128-s001.zip › Table S2.xlsx]

## Sheet: Sheet1
Gene Symbol
ACHE
CHRM3
CHRM1
CHRM2
CHRM4
FAAH
CTRC
GBP1
COPA
ARF1
PPM1G
BCHE
NUDT5
SLC22A12
PPME1
GZMH
ATP2A1
COL1A1
AMELX
DSPP
BGLAP
DNAH8
CDKN3
CALCA
ADCY10
CSN1S1
ALPP
PNPLA6
MMP20
CTSG
CYP2E1
HSPG2
DUSP19
NAGLU
ARHGAP1
MB
MFSD8
ACP1
PTPN3
RHOD
LPO
SPP1
B2M
ADPRH
F2R
NF1
PLA2G6
ARF6
CD36
CD79A
SLPI
SPINK1
CFTR
ALB
CSNK2A2
F2RL1
CTSD
MPO
COL1A2
MAPK10
BMP6
ATP8A1
FAP
SOD1
EEF1A1
BMP2
MAPK1
RUNX2
GAPDH
PPT1
KNG1
SLC17A5
CXCL8
GSTP1
PRTN3
PTK2
LTF
VIP
SP7
TNF
CDKN2A
CNR1
IGF1
CDC42
TUFT1
AMBN
CLCC1
GPR89A
GPR89B
TFIP11
ADORA2A
GH1
MBTPS1
SRC
ENAM
CAMK2G
CAT
INSR
GNRH1
IL1B
OXT
SOD2-OT1
ELANE
TNFRSF11B
AGL
GGT1
DRD2
CHGA
PTK2B
LBR
PLCG1
TAC1
INTS2
EDN1
MAPK14
ADORA3
SIRT1
CERNA3
HERC1
PTPA
TFRC
PXN
PRKCA
CDC25C
PPA1
IBSP
INTS3
SOD2
DNM3
CYCS
RAF1
ENO2
CLIC1
CLDN4
CLIC4
CLDN8
ESR1
CMA1
CSF2
CASK
BCL2
IGF2
ABCB1
SHC1
SOD3
AKT1
HMOX1
CYP2D6
IGFBP4
IGFBP5
PLCB1
PTS
ADCY1
NUDT9
PTP4A2
GSR
GSN
SNORA75
ABAT
IL6
ATP6V1B2
SMAD5
FAS-AS1
CALCR
IKBKG
RAC1
ACP5
BAX
MAPK3
GNAI1
EGF
G6PD
AADAC
GNAS
ENTPD1
ABCD1
EIF2AK3
GSTA1
SHBG
LCN1
ANPEP
MIR708
ANXA5
AMBP
SMAD1
GUSB
GJB2
NR2E3
GLUD1
TYR
APEH
PLA2G2A
FAS
CTSC
FASLG
CNR2
DAOA-AS1
ABCA1
ACE2
ABCG5
ABCA4
ABCG8
DPP9
PREPL
DPP8
PAFAH2
TMPRSS9
MYLK
RASA2
PLAT
CMBL
INTS4
PTGS2
CCL27
RHOA
CD79B
CCK
EGFR
CDK4
PARP1
FOS
CASP9
IL2
MIR122
SST
CGA
LYN
BAD
GPT
TNFSF11
NR3C1
NOS2
ERN1
ENOPH1
F9
BDNF-AS
F8
CTSK
DKK1
SOST
ABCC4
BCR
PIK3CG
VDAC1
TUBA1B
SLC26A2
TMEM167A
GTPBP6
H19
GRP
HRH2
PDE4A
IGHE
PTH
TRA-TGC7-1
TLR4
RGS4
TF
KLK4
ABCC8
MAN2A1
ADRB2
PIK3C2A
LEP
MBP
CRH
SERPINA3
CASP3
PLA2G4A
SCARNA23
SNORA9
SNORA13
IGF1R
AGT
APOE
EDNRA
RYR1
SV2A
SYP
NPY
TACR2
PDGFA
MPG
SNCA
GRK2
RASA1
MAPK8
SCARNA5
SNORD80
IGFBP3
MMP2
HRAS
MLX
TFG
MMP25
SRP19
WDR72
AMTN
ODAPH
LENG9
NHS
AHCY
FPR1
FGA
AGTR1
HMGB1
TPO
KCNMA1
TTN
CTNND1
DRD1
MAPK11
MAPK12
MAPK13
BIRC5
KRT1
IVL
PDLIM3
INS
GHRL
MT-CYB
TP53
RELA
CYP2A6
ACAP1
ATG5
ASPN
FIS1
PTGIR
ARHGEF1
ATP7B
RHO
NTS
VDR
HMGCR
NGF
FOLR3
CTSE
ACE
F10
LPL
SLC6A3
VIM
CACNA1B
MMP3
NOS3
TRPV1
PDP1
HTR1A
S100B
TSPO
IL1A
RPS27A
SRF
TRH
GNAQ
GNAI2
GNA13
CTSB
FASN
TSC2
GNRHR
RAP1A
ATP13A2
ASAP1
PIK3R1
ITGAM
C5AR1
CEL
CCL3
AMY2A
CCL3L1
CD247
UGCG
GLUD2
DBH
IL2RA
GAD1
ADORA1
PON1
SLC6A2
VWF
BACE1
FSHR
HTR3A
NEU1
TACR1
TGFA
EGR1
COX5A
GAL
HSPA4
IL13
LIF
ADCYAP1
OPRK1
SCT
PLAU
PITX2
IFNG
TYMS
BLVRB
TUBB
CES2
GNA15
RAP1GAP
SCN5A
HIF1A
FGB
PPP1R12A
FRZB
SNORD30
SNORD41
CTNNB1
HSD11B1
LRP5
NFATC1
HSD11B2
WNT10B
FDPS
MIR214
MIR503
MIR188
PREP
MMP9
EEF2
MIF
BDKRB2
CSF3
MRC1
PI3
CDCA8
FAM89B
ADAMTS14
ACAP2
SERPINC1
PDE2A
F3
PRCP
DBT
MIR155
JUN
ABCG2
TKT
GNAI3
COPB1
GNAZ
STAT3
TGFB1
CYP1A2
PNLIP
EPO
TPP2
CPQ
RGS3
MIR211
MIR124-1
SNORD15A
SNORD22
SNORD115-7
SNORD78
SNORD97
SNORD57
ERBB2
ERBB3
ERBB4
PTPN11
ADA
LDLR
APOA1
APP
CREB1
EDNRB
GJA1
NOS1
PAK1
PLD1
RPS6KB1
TH
BDNF
CD40LG
CHRNA4
GDNF
HSPA8
MAPT
MME
NTRK1
OPRM1
SNAP25
TACR3
CAV1
CHAT
GABBR1
NCAM1
POMC
CACNA1A
CTLA4
DES
DMPK
GFAP
KCNJ5
KCNQ2
MUSK
NGFR
NRG1
SLC18A2
SP1
SYT1
VCL
ADIPOQ
C5
CD38
CHRNA1
CHRNB2
CRAT
CRP
DAG1
EDN3
KCNJ3
KCNQ3
MAG
MYOD1
NTF4
PDE5A
PEBP1
QDPR
SIGMAR1
SLC22A5
CS
HMOX2
HTR7
LAMB2
TPH1
VAMP2
ADM
AGRN
AMPH
CALB1
CCKBR
CHKA
CHRNA3
CNTFR
CSF1
CTTN
DMD
FGF7
GAD2
HCRTR2
HTR2C
IL3
MOG
NNMT
NTF3
PDYN
PLTP
PNMT
PTHLH
SLC8A1
TAGLN
TG
AARS1
ALOX12
AOX1
CHRNA7
GAP43
HTR4
IL18
NPPB
NPY5R
NRG2
PLP1
PYY
SLC18A1
SLC22A2
SLC22A3
SLC32A1
SLC5A7
VASP
CHRND
CNTF
GCG
HCRTR1
LTA
OPRD1
P2RX3
SERPINE2
SLC18A3
SLC22A1
THPO
UNC13B
UTRN
DSG1
DSG3
HRH3
IAPP
MYF5
MYF6
NPPC
TAC3
CD160
GAST
HCRT
NES
NMB
PF4
PRG2
PVALB
RAPSN
RNASE3
AANAT
CALB2
EDN2
ERBIN
HSPB2
MYOG
NRTN
S100A1
SCG2
SCTR
SGCB
KCNN1
UTS2
ANXA9
BLZF1
MYOZ2
PNOC
TRIM22
AAMP
AHSP
NUDT6
UCN
CORT
MLN
UCN2
AAVS1
KIT
CXCR4
SET
RAD51
DNM1
ABCC1
CD14
OPA1
PFKFB3
LY96
PECAM1
RAB3GAP1
ATL1
NOLC1
RGS16
NT5M
PRKCB
CYP3A4
HSPA5
PRKD1
CES1
CTSL
EEF2K
ABCB4
F5
ATP2B1
TRAF3
PSPH
H6PD
PPBP
PRL
HAVCR1
MBD2
SLC24A4
CCL3L3
ELN
SMAD3
AURKB
PRKCD
PTPRC
ITGB2
ATP1A1
CAPN1
LIMK1
PNP
PRKCZ
ACTA1
F12
NQO1
PRKCE
ABCC6
CYP19A1
FYN
GNA11
KITLG
ODC1
PRKCH
SCARB1
CCNH
CFH
HRH1
KCNJ11
PKLR
SETD2
ARNT
SMAD9
TYRP1
IGFBP2
NEFH
NEFL
PLA2G1B
PLCB4
PRKD2
PRKD3
NPC1L1
RAN
ARHGEF7
EEA1
M6PR
MYO9B
SRR
ADAMTSL1
AGFG1
ARFGEF1
RAB6A
SPN
ZMPSTE24
RAP2A
CELA3B
TBC1D24
CDC42BPA
CKAP4
HSD17B13
POMK
PPP1R2
ARHGAP10
FAM3B
ARHGAP21
HSD3BP4
MET
JAK2
CDK2
PPP2CA
RAC2
ATP1A2
LIPE
ADCY3
GNAO1
DCK
RALBP1
ATP2A3
GPAM
MX1
RAB3A
RGS5
RGS12
GOLGA4
LRRC56
RGS21
COMT
ACTC1
GJD2-DT
TBXAS1
CYP2B6
NR1I2
QPRT
PDXP
INTS6
INTS5
PLA2G7
ESR2
CTRL
KYAT1
MTMR4
MPPED2
ATF6
KLK3
CFB
ACP3
TYK2
HGF
MYC
TLR2
TGFB2
ICAM1
PIK3CB
TNC
ATP1B1
SLC4A1
ADCY6
ANXA1
ANXA2
DGAT1
GRB2
HSP90B1
IRS1
SLC2A4
ARHGEF2
CAST
CD47
EPHX2
EZR
GCGR
NR1H2
RAB5A
CANX
HBB
MC2R
PRKACG
TRPM8
ADCY2
ADCY8
BTD
CKB
DPEP1
GARS1
HMBS
IL12RB1
IL12RB2
RAP1B
RPS6
STMN1
TK1
UROD
BCAR1
CST3
GNAL
GNB2
PTGFR
PTPRU
SFTPB
ADCY7
FHIT
GM2A
GNA14
HSPE1
LGMN
PLCB2
RAB4A
RGS10
USP5
GNA12
AP1G1
IGFALS
KRIT1
MADCAM1
PLEK
RPH3A
SC5D
UROS
ARHGAP32
CCN3
DCTD
GNG2
HMGN1
RFX1
RGS14
NAGK
PALS1
USH2A
BTF3
HMGN2
PNPLA4
KIF16B
SEC61B
GPSM1
RGS18
UGT1A
LOC106099062
LOC107133510
LOC113839516
DPP4
GAA
TIMP1
SREBF2
CA6
ZFYVE9
AR
CASP8
DPYD
FGG
GRM5
GHR
CR1
CTSV
MGAM
ADAM15
NOX4
DLX3
AZU1
TMPRSS5
CSN2
PDGFRB
PLCG2
PPARG
PTPN1
CASP1
GCK
MMP1
SERPINA1
CYBB
MAPKAPK2
SREBF1
CFI
NAMPT
SORD
ST14
TTR
XDH
CYBA
LCAT
MAP3K3
THBS1
KLKB1
UMPS
ADAMTS4
HELLS
IDUA
PLAUR
PON2
AKR1A1
CYB5A
DUOX1
DUOX2
EIF5A
LAP3
MYO7A
GZMA
HBG2
HPX
RAB1A
BPI
KLK11
RGS2
ABCC10
INPP5A
OXA1L
SAA4
ATF6B
CSN3
ACOT8
ADO
GBP5
MCOLN2
SEMG1
THOP1
ABHD10
GZMK
RGS13
CYP20A1
GBP3
CLIC6
WT1-AS
MIR337
NORAD
RPSAP52
MIR496
DNMT1
CAMK2A
CCND1
EPHB2
PRKCG
PROC
STAT6
ADK
CD40
F2
HK1
ITGB1
PCNA
PRKG1
RPS6KA1
STAT5A
YWHAE
ADRB1
CASP7
CCL2
CD44
CD55
GBA1
GLB1
HNF4A
MAPK9
PCSK1
PGR
RB1
SPARC
SQSTM1
STAT5B
TNFRSF1A
CASP2
CD28
CSNK2B
FURIN
IDE
IMPDH2
LRP1
MUC1
REN
SLC29A1
TAP1
TSHR
C1S
CD46
CPE
ENG
FUCA1
GLUL
MMP8
NCF2
OAT
OGDH
PC
PKD2
PRKAB1
SCN1A
SLC6A4
TDO2
TMPRSS2
TYMP
VHL
A2M
ABCB11
ALOX15
ALPI
C2
CD59
DDIT3
GFPT1
HLA-DRA
KLK1
MBL2
NCF4
NOG
NPR1
PAFAH1B1
POLA1
PYGL
THBS2
TNFSF10
TPI1
NR3C2
C1QBP
CASP5
CLCN2
CUX1
FABP3
HTT
KLK6
MAP2
NOX1
NPPA
PDE3B
PRSS1
RBP4
SERPINF1
TAP2
ABCC5
ABCG1
ABI1
CIITA
CORIN
EPRS1
F2RL3
G6PC1
GFM1
LGALS1
PPM1A
PPP1R3A
SOAT1
UBB
WASF1
AHCYL1
ALDH9A1
CPA6
DGKQ
DNTT
EIF4B
FMOD
GCLM
HPN
IGFBP1
ITIH4
LPA
MAFB
POU3F2
PRSS12
KLK7
MLST8
NDUFAB1
PCSK6
SPINT2
ACR
CPM
DLGAP1
GSTZ1
IL33
MLANA
PTMA
SCAP
SCYL1
BTG2
DPP3
DPP7
F2RL2
FGL2
MAFA
MUC4
NCKAP1
SLC15A2
TMPRSS3
WASF2
INSIG1
PIK3AP1
ARFGAP1
CD53
CKAP2
CRYBA1
DLX1
DLX2
TMPRSS11D
CHPT1
GUCA1B
H2AC20
DUSP13B
DCD
DSTN
EFS
HID1
ADPGK
GNG12
KRT80
LGALS7
MRPS30
TMPRSS13
SEMG2
AMY1A
PRB1
STK32A
PLEKHN1
CGB5
PRH1
PRH2
MIAT
MIR7-3HG
TNXA
HOTAIR
MIR125A
MIR146A
MIR320A
MIR17
MIR494
MIR3200
MIR532
MIR502
PWAR1
LINC02605
MYOSLID
PWAR4
MIR665
MIR4268
HP
ESCO2
DIAPH1
PHEX
GPR68
ARHGAP6
